# Supplementary material for: Deciphering the Genetic Architecture of Plant Virus Resistance by GWAS, State of the Art and Potential Advances
Source: Cells. 2021 Nov 8;10(11):3080. doi: 10.3390/cells10113080 (PMC8625838; doi:10.3390/cells10113080)
Supplement: Supplementary file 1 [file cells-10-03080-s001.zip]

Archive with 1 entries (1 files):
- cells-1426535-supplementary.xlsx
