# Supplementary material for: Deciphering the Genetic Architecture of Plant Virus Resistance by GWAS, State of the Art and Potential Advances
Source: Cells. 2021 Nov 8;10(11):3080. doi: 10.3390/cells10113080 (PMC8625838; doi:10.3390/cells10113080)
Supplement: Supplementary file 1 [file cells-10-03080-s001.zip › cells-1426535-supplementary.xlsx]

## Sheet: GWAS_virus_inventaire_210708
First_Author	Year	Title	Plant_species	Latin_name	Chr_nbr	Genome	Crop	Nbr_individual	Population	SNP_nbr	InDels_nbr	Other_nbr	Other_type	MAF	He_threshold	Missing_rate_threshold	LD	Imputation	Technology	Geno_from	Virus	Virus_Abr	Strain_nbr	Family	Vector	Vector_type	Circulant	Inoculation	Co-inoculation	Location	Trait_nbr	Pheno_from	Trait	Method	Stage	Score_scale	H2	Pheno_focus	Verification	Data_transformation	Phenotype	Normality_check	Kinship	Structure	Covariates	Genetic structure correction	Modele	Best model	Tool_GWAS
Butkovic	2020	genes contributing to differences in the outcome of infection with generalist and specialist strains of Turnip mosaic virus identified by genome-wide association studies	Arabidopsis thaliana	Arabidpsis thaliana	10	157 Mb	Arabidopsis	450	Line panel	1815154	-	-	-	0.05	-	-	-	-	-	Project	Turnip mosaic virus	TuMV	2	Potyvirus	Aphid	Insect	Non-persistent	Mechanical	No	Growth_chamber	3	Article	Trait1: Symptom severity Trait2: Incidence Trait3: AUDPC	Trait1: Visual Trait2: - Trait3: Nbr of infected plant	Trait1: 14 dpi and 21 dpi Trait2: 21 Trait3: everyday	Trait1: 0-5 Trait2: 0:100 Trait3: -	Trait1: - Trait2: - Trait3: -	Plant	-	None	-	SPSS version 25	Kinship from 1001	Yes	Tested within bloc of bloc	none	MLM BSLMM	-	LIMIX - Python
Chang	2016	Characterization of disease resistance loci in the USDA soybean germplasm collection using genome-wide association studies	Soybean	Glycine max	40	1.15 Gb	Row crop	Between 26 and 221	-	35000	-	-	-	0.05	-	-	-	Beagle	-	Project	Soybean mosaic virus	SMV	8	Potyvirus	Aphid	Insect	Non-persistent	Mechanical	No	Quarantine_field	1	Historical data	Symptom severity	Visual	-	0-2 ou 0-5	-	Plant	-	-	Raw	-	VanRaden	No	Top SNPs	K	Unified MLM (Yu)	-	GAPIT
Chang	2016	Characterization of disease resistance loci in the USDA soybean germplasm collection using genome-wide association studies	Soybean	Glycine max	40	1.15 Gb	Row crop	481	-	38070	-	-	-	0.05	-	-	-	Beagle	-	Project	Bean pod mottle virus	BPMV	1	Comovirus	Beetle	Insect	Non-persistent	Mechanical	No	Greenhouse	1	Historical data	Virus P/A	ELISA	21 dpi	0-1	-	Virus	-	-	Raw	-	VanRaden	No	Top SNPs	K	Unified MLM (Yu)	-	GAPIT
Chang	2016	Characterization of disease resistance loci in the USDA soybean germplasm collection using genome-wide association studies	Soybean	Glycine max	40	1.15 Gb	Row crop	1581	-	37414	-	-	-	0.05	-	-	-	Beagle	-	Project	Peanut mottle virus	PMV	1	Potyvirus	Aphid	Insect	Non-persistent	Mechanical	No	Greenhouse	1	Historical data	Symptom P/A	Visual	-	0-1	-	Plant	-	-	Raw	-	VanRaden	No	Top SNPs	K	Unified MLM (Yu)	-	GAPIT
Chang	2016	Genome-wide association and genomic prediction identifies associated loci and predicts the sensitivity of Tobacco ringspot virus in soybean plant introductions	Soybean	Glycine max	40	1.15 Gb	Row crop	679	Line panel	30697	-	-	-	0.1	-	-	-	BEAGLE	-	Project	Tobacco ringspot virus	TRSV	1	Nepovirus	Nematode Seedborn Planthopper Thrips Beetle	Insect	Non-persistent	Mechanical	No	Growth_chamber	1	Article	Symptom severity	Visual	10 dpi	1-5	-	Plant	No	-	BLUP	-	VanRaden	No	Year Top SNP	K	MLM	-	GAPIT o rrblup
Che	2020	Genome-wide association study for soybean mosaic virus SC3 resistance in soybean	Soybean	Glycine max	40	1.15 Gb	Row crop	219	Line panel	207608	-	-	-	0.05	-	-	-	-	SNP array	Project	Soybean mosaic virus	SMV	1	Potyvirus	Aphid	Insect	Non-persistent	Mechanical	No	Greenhouse	1	Article	Incidence	Visual (Symptom P/A)	-	1: 100	0,79	Plant	No	-	BLUP	-	GAPIT	GAPIT	Year	Q+K	CMLM	-	GAPIT
Chen	2015	Genome-Wide Association Implicates Candidate Genes Conferring Resistance to Maize Rough Dwarf Disease in Maize	Maize	Zea mays ssp. Mays	20	2.4 Gb	Row crop	527	Line panel	556000	-	-	-	0.05	-	-	-	-	Array	Previous Article	Rice Black -Streaked Dwarf Virus	RBSDV	Virus population	Fijivirus	Planthopper	Insect	Persistent	Natural_infection	Possible	Open_field	2	Article	Trait1: Symptome severity Trait2: Disease severity index	Trait1: Visual Trait2: Visual	Trait1: maturity stage Trait2: maturity stage	Trait1: 1-5 Trait2: -	Trait1: - Trait2: 0.80	Plant	No	yes	BLUP	no	SPAGeDI	STRUCTURE	environment	Q+K	MLM	-	-
Choudhury	2019	Genome wide association study reveals novel QTL for barley yellow dwarf virus resistance in wheat	Wheat	Triticum aestivum	21	17 Gb	Row crop	335	Line panel	38379	-	-	-	0.05	-	0.1	-	-	chip	Article	Barley yellow dwarf virus	BYDV	Virus population	Luteovirus	Aphid	Insect	Persistent	Natural_infection	Possible	Open_field	2	Article	Trait1: Symptom severity Trait2: Viral accumulation	Trait1: Visual Trait2: ELISA	Trait1: Heading stage Trait2: heading stage	Trait1: 0-5 Trait2: -	Trait1: 0.11 Trait2: -	Plant	ELISA		BLUP	-	SPAGeDi	STRUCTURE	-	K Q Q+K	GLM MLM	K	TASSEL
Choudhury	2019	Genome wide association study reveals novel QTL for barley yellow dwarf virus resistance in wheat	Wheat	Triticum aestivum	21	17 Gb	Row crop	335	Line panel	38379	-	-	-	0.05	-	0.1	-	-	chip	Article	Barley yellow dwarf virus	BYDV	1	Luteovirus	Aphid	Insect	Persistent	Vectorised	No	Greenhouse	2	Article	Trait1: Symptom severity Trait2: Viral accumulation	Trait1: Visual Trait2: ELISA	Trait1: Heading stage Trait2: heading stage	Trait1: 0-5 Trait2: -	Trait1: 0.11 Trait2: -	Plant	ELISA		BLUP	-	SPAGeDi	STRUCTURE	-	K Q Q+K	GLM MLM	K	TASSEL
Cubry	2020	Genome wide association study pinpoints key agronomic QTLs in African rice Oryza glaberrima	Rice	Oryza glaberrima	24	358 Mb	Row crop	163	Line panel	892539	-	-	-	0.05	-	0.05	-	"impute" from package LEA	GBS	Project	Rice yellow mottle virus	RYMV	1	Sobemovirus	Beetle	Insect	Semi-persistent	Mechanical	No	Greenhouse	1	Article	Virus accumulation	DAS-ELISA	17 dpi	-	0.81	Virus	-	Box-cox transformation if no normality	Data transformed	Shapiro Wilkinson and Anderson-Darling	emma.Kinship, VanRaden	sNMF	-	K Q Q+K	MLM LFMM	K (but choice not mentionned in the article)	GAPIT, EMMA (MLM), LFMM2
Debibakas	2014	Prospecting sugarcane resistance to Sugarcane yellow leaf virus by genome?wide association	Sugarcane	Saccharum sp	80-120	2.5:4 Gb	Row crop	189	Line panel	-	-	3949	DArT and AFLP	0.05	-	-	-	-	Array	Article	Sugarcane yellow leaf virus	SCYLV	Virus population	Polerovirus	Aphid	Insect	Persistent	Natural_infection	Possible	Open_field	2	Article	Trait1: Incidence Trait2: Mean Symptom severity	Trait1: tissue blot immunoassay (TBIA) Trait2: % of tissue blot immunoassay (TBIA)	Trait1: 5 month Trait2: 5 month	Trait1: 1: 100 Trait2: 0-5	Trait1: - Trait2: -	Virus	tissue blot immunoassay (TBIA)	ar sin (trait1) mean (trait 2)	EBLUP	yes	Jaccard double singularity matrix (Darwin)	PCA	Year Location	Q Q+K	GML MLM	Q+K	TASSEL
Feng	2019	Identification of new rice cultivars and resistance loci against rice black-streaked dwarf virus disease through genome-wide association study	Rice	Oryza sativa L.	24	430 Mb	Row crop	305	Line panel	44000	-	-	-	-	-	-	-	-	-	Project	Rice Black -Streaked Dwarf Virus	RBSDV	1	Fijivirus	Planthopper	Insect	Persistent	Mechanical	Possible	Growth_chamber	1	Article	Incidence	Visual	-	1: 100	-	Plant	-	-	Raw	-	jointKinship	Henderson	-	Q+K	MLM	-	TASSEL, EMMAX, GWAS
Foresman	2016	Genome-Wide Association Mapping of Barley Yellow Dwarf Virus Tolerance in Spring Oat (Avena sativa L.)	Oat	Avena sativa L.	42	3.69 Gb	Row crop	428	Line panel	1402	-	-	-	0.05	-	0.1	-	-	ILLUMINA	Article	Barley yellow dwarf virus	BYDV	Virus population	Luteovirus	Aphid	Insect	Persistent	Vectorised	Possible	Open_field	1	Article	Symptom severity	Visual	Stem elongation	0-9	0.91	Plant	No	-	BLUP	-	Relation matrix function	PCA	year block	Q+K	MLM	-	JMP genomics
Gage	2019	Multiple Maize Reference Genomes Impact the Identification of Variants by Genome-Wide Association Study in a Diverse Inbred Panel	Maize	Zea mays ssp. Mays	20	2.4 Gb	Row crop	578	Line panel	genome_ref1: 899784 genome_ref2: 846088	-	-	ePAV	0.01	-	-	-	fastPhase	ILLUMINA	Article	Sugarcane mosaic virus	SCMV	1	Potyvirus	Aphid	Insect	Semi-persistent	Mechanical	Possible	Open_field	1	Historical data (Gustafson)	AUDPC	Visual	7 10 14 21 28 35 dpi	-	0.95	Plant	-	-	BLUP	-	Yes 10000 random SNP	No	-	K	MLM	-	rrBLUP
Gonzalez	2021	Genomic prediction models trained with historical records enable populating the German ex situ genebank bio‑digital resource center of barley (Hordeum sp.) with information on resistances to soilborne barley mosaic viruses	Barley	Hordeum p.	14	5GB	Row crop	1771	Line panel	253838	-	-	-	0.01	0.01	0.1	-	FILLIN	GBS	Project	Barley mild mosaic virus	BaMMV	Virus population	Bymovirus	Polymixa_graminis	Fungus	Non-persistent	Natural_infection Mechanical	Possible	Open_field	1	Historical data	Symptom severity	Visual	6 and 7 months	1-9	0.63	Plant	-	Max	BLUE	-	VanRaden	No	Years and location	K	MLM	-	Yu
Gonzalez	2021	Genomic prediction models trained with historical records enable populating the German ex situ genebank bio‑digital resource center of barley (Hordeum sp.) with information on resistances to soilborne barley mosaic viruses	Barley	Hordeum p.	14	5GB	Row crop	1739	Line panel	256423	-	-	-	0.01	0.01	0.1	-	FILLIN	GBS	Project	Barley yellow mosaic virus	BaYMV	Virus population	Bymovirus	Polymixa_graminis	Fungus	Non-persistent	Natural_infection Mechanical	Possible	Open_field	1	Historical data	Symptom severity	Visual	6 and 7 months	1-9	0.47	Plant	-	Max	BLUE	-	VanRaden	No	Years and location	K	MLM	-	Yu
Gouy	2015	Genome wide association mapping of agro-morphological and disease resistance traits in sugarcane	Sugarcane	Saccharum sp	80-120	2.5:4 Gb	Row crop	183	Line panel	-	-	3327	AFLP DArT and SSR	0.05	-	0.1	-	-	-	Article	Sugarcane yellow leaf virus	SCYLV	Virus population	Polerovirus	Aphid	Insect	Persistent	Natural_infection	Possible	Open_field	2	Historical data	Incidence	Tissue blot immunoassay (TBIA)	First fully emerged leaf of ten plants	-	No H2 because of the non gaussian distribution of phenotypes	Virus	TBIA	Binomial model	-	yes (non gaussian)	similarity matrix K* (DARwin)	STRUCTURE PCA	-	none Q K Q+K	GLM MLM	Q or Q+K (but no significant markers)	TASSEL
Gowda	2015	Genome wide association and genomic prediction of resistance to maize lethal necrosis disease in tropical maize germplasm	Maize	Zea mays ssp. Mays	20	2.4 Gb	Row crop	Pop1: 380 Pop2: 235	Line panel	Pop1: 259000 Pop2: 264000	-	-	-	0.02	0.05	0.05	-	-	GBS	Article	Maize lethal necrosis	MCMV SCMV	Coinoculation	Machlomovirus Potyvirus	Beetle Aphid	Insect	Semi-persistent	Mechanical	Cassava mosaic	Open_field	1	Article	Symptom severity	Visual	21 dpi	1-5	Pop1: 0.40 to 0.73 Pop2: 0.41 to 0.62	Plant	ELISA	-	BLUP	no	yes	PCA	Environment	Q Q+K	MLM	Q+K	TASSEL
Gustafson	2018	Genetic Analysis of Sugarcane mosaic virus Resistance in the Wisconsin Diversity Panel of Maize	Maize	Zea mays ssp. Mays	20	2.4 Gb	Row crop	446	Line panel	347853	-	-	-	0.05	-	-	-	fastPhase	RNAseq	Project	Sugarcane mosaic virus	SCMV	1	Potyvirus	Aphid	Insect	Semi-persistent	Mechanical	Possible	Open_field	1	Article	Trait1: Incidence Trait2: AUDPC	Trait1: Visual (Symptom P/A) Trait2: Visual	Trait1: 7 10 14 21 28 35 dpi Trait2: 7 10 14 21 28 35 dpi	Trait1: 0: 100 Trait2: -	Trait1: 0.21 to 0.47 Trait2: 0.95	Plant	-	-	BLUP	-	VanRaden	PCA	Environment	Q+K	FarmCPU	-	GAPIT
Hao	2015	Identification of significant single nucleotide polymorphisms for resistance to maize rough dwarf disease in elite maize (Zea mays L.) inbred lines	Maize	Zea mays ssp. Mays	20	2.4 Gb	Row crop	184	Line panel	2908	-	-	-	0.05	-	0.2	-	-	chip	Article	Rice Black -Streaked Dwarf Virus	RBSDV	Virus population	Fijivirus	Planthopper	Insect	Persistent	Natural_infection	Possible	Open_field	1	Article	Disease severity index	DSI = Sum(grade x number of plants with that grade) x 100/(maximum grade x total number of plants)	flowering	0-4	0.48	Plant	No	-	BLUP	-	SPAGeDi	STRUCTURE	year	none Q K Q+K	MLM	Q+K	TASSEL
Horn	2014	Genes involved in barley yellow dwarf virus resistance of maize	Maize	Zea mays ssp. Mays	20	2.4 Gb	Row crop	267	Line panel	286838	-	-	-	0.025	-	0.2	-	-	WGS	Project	Barley yellow dwarf virus	BYDV	1	Luteovirus	Aphid	Insect	Persistent	Vectorised	No	Greenhouse	2	Article	Trait1: Virus accumulation Trait2: Incidence	Trait1: DAS-ELISA Trait2: DAS-ELISA	Trait1: 42 dpi Trait2: 42 dpi	Trait1: - Trait2: 0:100	Trait1: 0.84 Trait2: 0.83	Virus	ELISA	-	lsmeans	-	REML	Flint-Garcia	Bloc Rep	Q+K	MLM	-	EMMA
Hourcade	2019	Genome?wide association analysis of resistance to wheat spindle streak mosaic virus in bread wheat	Wheat	Triticum aestivum	21	17 Gb	Row crop	Pop1:149 Pop2: 14	Pop1: Line panel Pop2: Hybrids	170000	-	-	-	0.05	0.1	0.2	-	-	Array	Article	Wheat spindle streak mosaic virus	WSSMV	Virus population	Bymovirus	Polymixa_graminis	Fungus	Persistent	Natural_infection	Possible	Open_field	1	Historical data	Virus P/A	ELISA	-	0-1	-	Plant	ELISA	-	-	-	-	PCA	-	Q	Price	-	R
Kayondo	2018	Genome-wide association mapping and genomic prediction for CBSD resistance in Manihot esculenta	Cassava	Manihot esculenta	36	770 Mb	Other	Pop1: 429 Pop 2: 872	Clone panel	41530	-	-	-	0.01	-	0.6	-	Beagle	GBS	Article	Cassava brown streak virus	CBSV	Virus population	Ipomovirus	Bemisia_tabacii	Insect	Semi-persistent	Natural_infection	Possible	Open_field	1	Historical data	Symptom severity	Visual	3 6 9 12 months	1-5	0.11 to 0.75	Plant	-	No	deregressed BLUP	-	A.mat	PCA (prcomp)	No (intra panel)	Q+K	MLM MLMi	-	EMMREML
Leng	2015	Characterization of Sugarcane Mosaic Virus Scmv1 and Scmv2 Resistance Regions by Regional Association Analysis in Maize	Maize	Zea mays ssp. Mays	20	2.4 Gb	Row crop	Pop1: 94 Pop2: 94	Line panel	3072	-	-	-	0.05	-	0.2	-	-	ILLUMINA	Article	Sugarcane mosaic virus	SCMV	2	Potyvirus	Aphid	Insect	Semi-persistent	Mechanical	No	Growth_chamber	1	Historical data Article	Incidence	Visual (Symptom P/A)	7 14 21 28 dpi and 7 dpi	0: 100	0.23 to 0.75	Plant	No	-	Mean	-	SPAGeDi	STRUCTURE PCA	experiment	Q+K	MLM	-	TASSEL
Li	2016	Association mapping resolving the major loci Scmv2 conferring resistance to sugarcane mosaic virus in maize	Maize	Zea mays ssp. Mays	20	2.4 Gb	Row crop	504	Line panel	556809	-	-	-	0.05	-	-	-	-	RNA-seq chip	Project	Sugarcane mosaic virus	SCMV	1	Potyvirus	Aphid	Insect	Semi-persistent	Mechanical	-	-	1	Article	Symptom severity (Mean of the three date)	Visual	7 14 21 dpi	1-5	0.87	Plant	No	-	BLUP	-	Yu	Yu	-	Q+K	MLM	-	-
Li	2018	Population structure and association mapping to detect QTL controlling tomato spotted wilt virus resistance in cultivated peanuts	Peanut	Arachis hypogaea L.	40	2.7 Gb	Row crop	118	Line panel	-	-	133	SSR	-	-	-	-	-	-	Project	Tomato spotted wilt virus	TSWV	1	Tospovirus	Thrips	Insect	Persistent	Mechanical	No	Greenhouse	1	Article	Incidence	ELISA and symptom	40 dpi	1: 100	-	Plant	DAS-ELISA	-	-	-	SPAGeDi	STRUCTURE PCA	-	Q PCA Q+K PCA+K	MLM	-	TASSEL
Liu	2014	Genome-wide association analysis identified SNPs closely linked to a gene resistant to soil-borne wheat mosaic virus.	Wheat	Triticum aestivum	21	17 Gb	Row crop	205	Line panel	6985	-	-	-	0.05	-	-	-	-	chip	Article	Soil-borne wheat mosaic virus	SBWMV	1	Furovirus	Polymixa_graminis	Fungus	NA	Vectorised	No	Infected_nursery	1	Article	Symptom severity	Visual	Tillering and jointing stages	1-4	0.88	Plant	-	-	Mean	-	Yes	Yes	Top SNP	K Q Q+K	MLM	-	PROC MIXED (SAS)
Liu	2019	Genome-wide association study of the seed transmission rate of soybean mosaic virus and associated traits using two diverse population panels	Soybean	Glycine max	40	1.15 Gb	Row crop	Pop1: 409 Pop2: 199	Line panel	Pop1: 37286 Pop2: 37540	-	-	-	0.01	-	-	-	Beagle	-	Database	Sugarcane mosaic virus	SMV	1	Potyvirus	Aphid Seed	Insect	Non-persistent	Seed_transmission	No	Greenhouse	4	Historical_data	Trait1: Seed transmission rate Trait2: Seed nbr Trait3: Seed coat mottling degree Trait4: % of mottle seed per each degree	Visual	Seedling	Trait1: - Trait2: - Trait3: 1-4 Trait4: -	-	Plant	no	no or Box-Cox or Rank	BLUP	yes, transformation if required	Vanraden	PCA	-	Q+K	MLMM MLM	modele with top snp	rrBLUP GAPIT
Liu	2021	Genome-Wide Association Study on Resistance to Rice Black-Streaked Dwarf Disease Caused by Rice black-streaked dwarf virus	Rice	Oryza sativa L.	24	430 Mb	Row crop	676	Line panel	3000000	-	-	-	0.05	-	0.1	-	-	GBS	Project	Rice Black -Streaked Dwarf Virus	RBSDV	Virus population	Fijivirus	Planthopper	Insect	Persistent	Natural_infection	Possible	Open_field	1	Article	Incidence	Visual	30 dpi	1: 100	-	Plant	RT-QPCR	-	BLUP	-	From EMMAX	PC	Year rep random SNP	Q+K	MLM MRMLM	-	EMMAX mrMLM
Mariette	2015	Genome-wide association links candidate genes to resistance to Plum Pox Virus in apricot (Prunus armeniaca)	Apricot	Prunus armeniaca	16	294 Mb	Tree	72	Line panel	177599	-	-	-	0.007 0.014 0.05	FIS	-	100 pb	-	NGS	Article	Plum Pox Virus	PPV	1	Potyvirus	Aphid	Insect	Non-persistent	Graft	No	Greenhouse	1	Article	Case/Control (Symptom or ELISA pos)	-	-	1-2	-	Plant	ELISA	No	Raw and means between 2 reps	-	From EMMA	STRUCTURE	Top SNP	none K Q+K	Fisher (Case/Control) EMMA MLMM_cof	Q+K	mlmm_co.r
Milner	2019	Genebank genomics highlights the diversity of a global barley collection	Barley	Hordeum p.	14	5GB	Row crop	1751	Line panel	297550	-	-	-	0.01	0.01	0.1	-	FILLIN	GBS	Project	Barley yellow mosaic virus	BaYMV	1	Bymovirus	Polymixa_graminis	Fungus	Non-persistent	Mechanical	Possible	Growth_chamber	2	Historical data Article	Trait1: Symptom severity Trait2: Incidence	Trait1: Visual Trait2: Symptom P/A and ELISA	Trait1: 6 and 7 months Trait2: 35 dpi	Trait1: 1-9 Trait2: 0:100	Trait1: -Trait2: -	Plant	ELISA	No	BLUP	-	Yes	No	None	K	MLM	-	GAPIT
Milner	2019	Genebank genomics highlights the diversity of a global barley collection	Barley	Hordeum p.	14	5GB	Row crop	1771	Line panel	297550	-	-	-	0.01	0.01	0.1	-	FILLIN	GBS	Project	Barley mild mosaic virus	BaMMV	Virus population	Bymovirus	Polymixa_graminis	Fungus	Non-persistent	Natural_infection	Possible	Open_field	1	Historical data	Symptom severity	Visual	6 and 7 months	1-9	-	Plant	ELISA	No	BLUP	-	Yes	No	None	K	MLM	-	GAPIT
Milner	2019	Genebank genomics highlights the diversity of a global barley collection	Barley	Hordeum p.	14	5GB	Row crop	1751	Line panel	297550	-	-	-	0.01	0.01	0.1	-	FILLIN	GBS	Project	Barley yellow mosaic virus	BaYMV	Virus population	Bymovirus	Polymixa_graminis	Fungus	Non-persistent	Natural_infectionl	Possible	Open_field	2	Historical data Article	Trait1: Symptom severity Trait2: Incidence	Trait1: Visual Trait2: Symptom P/A and ELISA	Trait1: 6 and 7 months Trait2: 35 dpi	Trait1: 1-9Trait2: 0:100	Trait1: - Trait2: -	Plant	ELISA	No	BLUP	-	Yes	No	None	K	MLM	-	GAPIT
Montes	2021	Arabidopsis thaliana Genes Associated with Cucumber mosaic virus Virulence and Their Link to Virus Seed Transmission	Arabidopsis thaliana	Arabidpsis thaliana	10	157 Mb	Arabidopsis	154	Line panel	2932457	-	-	-	0.03	-	0.55		-	-	Project	Cucumber mosaic virus	CMV	1	Cucumovirus	Seedborn Aphid	Insect	Non-persistent	Mechanical	No	Greenhouse	2	Article	Trait1: Virulence Trait2: Virus infected seeds	Trait1: 1-(Swinfected/Swmock) corrected by seed viabilityTrait2: RT-QPCR	Trait1: 21 dpi Trait2: 21 dpi	Trait1: -1.869: 1 Trait2:	Trait1: 0.68 Trait2: -	Virus	RT-QPCR	(V+2)^5.36 Poisson	BLUP	Yes	Normalized Kinship matrix from Tassel	PCA	None	Q K	Farm-CPU (correction with LD) Bayesian Sparse Linear Mixed Model (BSLMM account for genetic architecture)	-	GAPIT
Norman	2021	Identification of Quantitative Trait Nucleotides and Candidate Genes for Tuber Yield and Mosaic Virus Tolerance in an Elite Population of White Guinea Yam (Dioscorea Rotundata) Using Genome-Wide Association Scan	Yam	Dioscorea rotundata	20	579 Mb	Other	406	Clone panel	5581	-	-	-	0.05	0.5	0.2	-	-	-	Article	Yam mosaic virus	YMV	Virus population	Potyvirus	Aaphid	Insect	-	Natural_infection	Possible	Open_field	2	Article	Trait1: Symptom severity Trait2: AUDPC	Trait1: Visual Trait2: Visual	Trait1: 2 3 4 5 6 months Trait2: 2 3 4 5 6 months	Trait1: 1-5 Trait2: -	Trait1:- Trait2:0.903	Plant	No	MLM	BLUP	no	yes	PCA	-	Q+K	CMLM	-	GAPIT
Nyaga	2020	Genome-wide analyses and prediction of resistance to MLN in large tropical maize germplasm	Maize	Zea mays ssp. Mays	20	2.4 Gb	Row crop	915	Line panel	955000	-	-	-	0.05	0.05	0.1	620	-	GBS	Article	Maize lethal necrosis	MCMV SCMV	Coinoculation	Machlomovirus Potyvirus	Beetle Thrips	Insect	Semi-persistent	Mechanical	Yes	Open_field	3	Article	Trait1: Symptom severity Trait2: AUDPC	Trait1: Visual Trait2: Visual	Trait1: 40 dpi Trait2: 10 20 30 40 50 dpi	Trait1: 1-9 Trait2: -	Trait1: 0.42 Trait2: 0.86	Plant	ELISA	-	BLUP	yes	IBS	STRUCTURE	Replication Bloc Environment	Q+K	MLM	-	-
Pagny	2012	Family-based linkage and association mapping reveals novel genes affecting Plum pox virus infection in Arabidopsis thaliana	Arabidopsis thaliana	Arabidpsis thaliana	10	157 Mb	Arabidopsis	147	Line panel	214553	-	-	-	0.1	-	-	-	-	-	Project	Plum Pox Virus	PPV	1	Potyvirus	Aphid	Insect	Non-persistent	Agroinoculated	No	Greenhouse	2	Article	Trait1: Virus accumulation Trait2: Virus P/A	Trait1: DAS-ELISA Normalised by the positive controlTrait2: DAS-ELISA Normalised by the positive control	Trait1: 21 dpi Trait2: 21 dpi	Trait1: - Trait2: 1-2	Trait1: 0.92 Trait2: -	Plant & Virus	ELISA + GFP	None	Raw and means between 2 reps	-	Calculted on 1000 SNP	No	None	Q+K	Fisher (Binary) Wilcoxon Regression EMMA	-	Plink EMMA
Pimenta	2020	Genome-Wide Association Mapping of Sugarcane Yellow Leaf Virus Resistance	Sugarcane	Saccharum sp	80-120	2.5:4 Gb	Row crop	97	Line panel	38710	32178	-	-	0.05	-	0	-	-	GBS	Article	Sugarcane yellow leaf virus	SCYLV	Virus population	Polerovirus	Aphid	Insect	Persistent	Vectorised	Possible	Open_field	3	Article	Trait1: Symptom severity Trait2: Virus accumulation Absolute Trait3: Incidence	Trait1: Visual Trait2: RT-PCR Trait3: RT-PCR	Trait1: 13 21 months Trait2: 13 21 months Trait3: 13 21 months	Trait1: 1-4 Trait2: - Trait3: -	Trait1: - Trait2: - Trait3: -	Plant & Virus	RT-QPCR	-	BLUP	yes	VanRaden autopolyploid matrix pseudodiploid matrix	DAPC	Bloc year	Q+K	MLM	-	GWASpoly - R
Rabbi	2020	Genome-wide association analysis reveals new insights into the genetic architecture of defensive, agro-morphological and quality-related traits in cassava	Cassava	Manihot esculenta	36	770 Mb	Other	5130	Clone panel	100000	-	-	-	0.01	-	-	-	Beagle	GBS	Article	Cassava mosaic disease	CMD	Coinoculation	Begomovirus	Bemisia_tabacii	Insect	Persistent	Natural_infection	Yes	Open_field	1	Historical data	Symptom severity	Visual	1 3 months	1-5	0.77	Plant	-	Average	BLUP	-	Yes (Plink)	PCA (Plink)	Year Location Top SNP		MLM	-	GCTA
Rossi	2020	Genome?wide association study of resistance to Mal de Río Cuarto disease in maize	Maize	Zea mays ssp. Mays	20	2.4 Gb	Row crop	186	Line panel	78376	-	-	-	0.05	-	0.35		-	GBS	Project	Mal de Rio Cuarto virus	MRCV	Virus population	Fijivirus	Planthopper	Insect	Persistent	Natural_infection	Possible	Open_field	2	Article	Trait1: Symptom severity Trait2: Incidence	Trait1: Visual Trait2: Visual	Trait1: flowering Trait2: flowering	Trait1: 0-3 Trait2: 0:100	Trait1: 0.71Trait2: 0.71	Plant	-	mean	BLUP	yes	Parisseau & Bernardo	STRUCTURE	Environment	Q K Q+K	GLM MLM	Q	TASSEL
Rubio	2019	Genome wide association study reveals new loci involved in Arabidopsis thaliana and Turnip mosaic virus (TuMV) interactions in the field	Arabidopsis thaliana	Arabidpsis thaliana	10	157 Mb	Arabidopsis	Pop1: 292 Pop2: 279	Line panel	192218	-	-	-	0.05 (MARF)	-	-	-	-	-	Project	Turnip mosaic virus	TuMV	1	Potyvirus	Aphid	Insect	Non-persistent	Mechanical	No	Quarantine_field	5	Article	Trait1: Virus accumulation Trait2: Max Virus accumulation Trait3: Incidence Trait4: Stem length Trait5: Symptom P/A	Trait1: DAS-ELISA Trait2: DAS-ELISA Trait3: Percent of infected plant Trait4: Visual Trait5: Visual	Trait1: 13 dpi Trait2: 13 dpi Trait3: 13 dpi Trait4: 13 dpi Trait5: 13 dpi	Trait1: 0: 0.9 Trait2: 0:0.9 Trait3: - Trait4: - Trait5: 1-2	Trait1: Pop1:0.51, Pop2: 0.68 Trait2: - Trait3: - Trait4: Pop1: 0.88, Pop2: 0.91 Trait5: -	Plant & Virus	ELISA	log	Estimated marginal means (emmeans)	Yes	Kinship from Zhou	No	None	K	MLM	-	GEMMA
Sitonik	2019	Genetic architecture of maize chlorotic mottle virus and maize lethal necrosis through GWAS, linkage analysis and genomic prediction in tropical maize germplasm	Maize	Zea mays ssp. Mays	20	2.4 Gb	Row crop	380	Line panel	293106	-	-	-	0.02	0.05	0.05	-	-	GBS	Project	Maize chlorotic mottle virus	MCMV	1	Machlomovirus	Beetle	Insect	Non-persistent	Mechanical	No	Greenhouse	1	Article	Trait1: Symptom severity Trait2: AUDPC	Trait1: Visual Trait2: Visual	Trait1: 40 dpi Trait2: 10 20 30 40 50 dpi	Trait1: 1-9 Trait2: -	Trait1: 0.56 Trait2: 0.6	Plant	ELISA	-	BLUP	yes	IBS (TASSEL)	PCA (Price)	Bloc Rep Year	Q+K	MLM	-	TASSEL
Sitonik	2019	Genetic architecture of maize chlorotic mottle virus and maize lethal necrosis through GWAS, linkage analysis and genomic prediction in tropical maize germplasm	Maize	Zea mays ssp. Mays	20	2.4 Gb	Row crop	380	Line panel	293106	-	-	-	0.02	0.05	0.05	-	-	GBS	Project	Maize lethal necrosis	MCMV SCMV	Coinoculation	Machlomovirus Potyvirus	Beetle Aphid	Insect	Semi-persistent	Mechanical	Yes	Quarantine_field	1	Article	Trait1: Symptom severity Trait2: AUDPC	Trait1: Visual Trait2: Visual	Trait1: 40 dpi Trait2: 10 20 30 40 50 dpi	Trait1: 1-9 Trait2: -	Trait1: 0.71 Trait2: 0.73	Plant	ELISA	-	BLUP	yes	IBS (TASSEL)	PCA (Price)	Bloc Rep Year	Q+K	MLM	-	TASSEL
Soler-Garzon	2021	NAC Candidate Gene Marker for bgm-1 and Interaction With QTL for Resistance to Bean Golden Yellow Mosaic Virus in Common Bean	Common Bean	Phaseolus vulgaris	11	587 Mb	Vegetable	Pop1: 119 Pop2: 119	Line panel	125745	-	-	-	0.05	-	-	-	-	GBS	Article	Bean golden yellow mosaic virus	BGYMV	Virus population	Begomovirus	Bemisia_tabacii	Insect	Persistent	Natural_infection	Possible	Open_field	2	Historical data	Incidence	Visual	-	1: 100	-	Plant	No	-	highest incidence among rep	-	From EMMA	PCA (from prcom)	-	Q+K	MLM	-	GAPIT
Soler-Garzon	2021	NAC Candidate Gene Marker for bgm-1 and Interaction With QTL for Resistance to Bean Golden Yellow Mosaic Virus in Common Bean	Common Bean	Phaseolus vulgaris	11	587 Mb	Vegetable	Pop1:119 Pop2: 119	Line panel	125745	-	-	-	0.05	-	-	-	-	GBS	Article	Bean golden yellow mosaic virus	BGYMV	Virus population	Begomovirus	Bemisia_tabacii	Insect	Persistent	Natural_infection	Possible	Open_field	2	Historical data	Symptom P/A	Visual	late pode fill stage	1-9	-	Plant	No	-	-	binary data	From EMMA	PCA (from prcom)	-	Q+K	GLM MLM	-	genABLE (bin data)
Soler-Garzon	2021	NAC Candidate Gene Marker for bgm-1 and Interaction With QTL for Resistance to Bean Golden Yellow Mosaic Virus in Common Bean	Common Bean	Phaseolus vulgaris	11	587 Mb	Vegetable	412	Line panel	114163	-	-	-	0.05	-	-	-	-	GBS	Article	Bean golden yellow mosaic virus	BGYMV	Virus population	Begomovirus	Bemisia_tabacii	Insect	Persistent	Natural_infection	Possible	Open_field	2	Article	Symptom severity	Visual	mid pod fill	1-9	-	Plant	No	-	-	-	From EMMA	PCA (from prcom)	-	Q+K	MLM	-	GAPIT
Tamisier	2017	Genome-wide association mapping of QTLs implied in potato virus Y population sizes in pepper: evidence for widespread resistance QTL pyramiding	Pepper	Capsicum annuum	24	3.5 Gb	Vegetable	256	Line panel	9627	680	0	None	0.02	NA	0.3	-	Random forest	GBS	Article	Potato virus Y	PVYV	1	Potyvirus	Aphid	Insect	Non-persistent	Mechanical	No	Greenhouse	2	Article	Trait1: Primary infection foci Trait2: Virus accumulation	Trait1: GFP Trait2: DAS-ELISA	Trait1: 5 DPI Trait2: 1 month PI	Trait1: 1: 100 Trait2: -	Trait1: 0.98 Trait2: 0.8	Virus	GFP DAS-ELISA	log for IF and cube-root for VA	Ls-means	Ok with transformation	From GAPIT	STRUCTURE	Top SNP	Q+K	CMLM MLMM	-	GAPIT
Tamisier	2020	Concurrent evolution of resistance and tolerance 1 to potato virus Y 2 in Capsicum annuum revealed by genome-wide association	Pepper	Capsicum annuum	24	3.5 Gb	Vegetable	254	Line panel	9627	680	0	None	0.02	NA	0.3	-	Random forest	GBS	Project	Potato virus Y	PVYV	1	Potyvirus	Aphid	Insect	Non-persistent	Mechanical	No	Greenhouse	1	Article	Tolerance	(Weight or Heigth inoculated - Weight or Heigth inoculated)/Mean viral load by ELISA	1 month PI	-	-	Plant & Virus	ELISA	Yeo-johnson transformation	Data transformed	Ok with transformation	From GAPIT	From GAPIT	Top SNP	PCA+K	CMLM MLMM	-	GAPIT
Tao	2013	Combined linkage and association mapping reveals candidates for Scmv1, a major locus involved in resistance to sugarcane mosaic virus (SCMV) in maize.	Maize	Zea mays ssp. Mays	20	2.4 Gb	Row crop	94	Line panel	-	-	70	SSR	0.05	-	-	-	-	-	Article	Sugarcane mosaic virus	SCMV	1	Potyvirus	Aphid	Insect	Semi-persistent	Mechanical	No	Greenhouse	1	Article	Symptom P/A	Visual	-	R-S	-	Plant	-	-	-	-	-	STRUCTURE	-	Q	GLM	-	TASSEL
Wei	2006	Associations between DNA markers and resistance to diseases in sugarcane and effects of population substructure	Sugarcane	Complique…	80-120	2.5:4 Gb	Row crop	154	Clone panel	-	-	1068&141	AFLP & SSR	0.05	-	-	-	-	CTAB	Article	Fiji disease virus	Fiji	1	Fijivirus	Planthopper	Insect	NA	Artificial	-	-	1	Historical data	Symptom severity	Visual		1-9	-	Plant						STRUCTURE	-	Q	GLM	-
Wolfe	2016	Genome-Wide Association and Prediction Reveals Genetic Architecture of Cassava Mosaic Disease Resistance and Prospects for Rapid Genetic Improvement	Cassava	Manihot esculenta	36	770 Mb	Other	6128	Line panel	42113	-	-	-	0.05	-	0.6	10000	glmnet	GBS	Article	Cassava mosaic virus	CMD	Virus population	Begomovirus	Bemisia_tabacii	Insect	Persistent	Natural_infection	Possible	Open_field	3	Historical data	Trait1: Symptom severity Trait2: Season wide mean disease severity Trait3: AUDPC	Trait1: Visual Trait2: Visual Trait3: Visual	Trait1: 1 3 6 9 12 months Trait2: 1 3 6 9 12 months Trait3: 1 3 6 monts	Trait1: 1-5 Trait2: 1-5 Trait3: -	Trait1: - Trait2: - Trait3: -	Plant	-	-	dregressed BLUP	No	Kang 2010	PCA (prcomp) 5 & 10	None	none Q Q+K	MLM GLM	K	TASSEL
Wu	2019	Genome of ‘Charleston Gray’, the principal American watermelon cultivar, and genetic characterization of 1,365 accessions in the U.S. National Plant Germplasm System watermelon collection	Watermelon	Citrullus lanatus	22	425 Mb	Vegetable	908	Line panel	24065	-	-	-	0.01	-	0.5	-	k-nearest in fillGenotype	GBS	Project	Papaya ringspot virus	PRSV	1	Potyvirus	Aphid	Insect	Non-persistent	Mechanical	No	Greenhouse	1	Article	Symptom severity	Visual	14 21 28 dpi	1-9	-	Plant	-	-	Average	-	Balding-Nicholson	PCA	-	Q+K	MLM	-	EMMAX
Xiao	2019	Genome-wide association study and linkage analysis on resistance to rice black-streaked dwarf virus disease	Rice	Oryza sativa L.	24	430 Mb	Row crop	1070	Line panel	3069943	-	-	-	0.05	-	0.1	-	-	GBS	Project	Rice Black -Streaked Dwarf Virus	RBSDV	Virus population	Fijivirus	Planthopper	Insect	Persistent	Natural_infection	Possible	Open_field	1	Article	Incidence	Visual	30 dpi	1: 100	-	Plant	-	-	Mean	-	-	GWAS performed on subgroup	-	K	MLM	-	TASSEL
Yang	2018	Genome-Wide Association Studies Identified Resistance Loci to Orange Rust and Yellow Leaf Virus Diseases in Sugarcane (Saccharum spp.)	Sugarcane	Saccharum sp	80-120	2.5:4 Gb	Row crop	308	Line panel	65000	9900	-	-	0.05	-	0.2	-	-	ILLUMINA	Article	Sugarcane yellow leaf virus	SCYLV	Virus population	Polerovirus	Aphid	Insect	Persistent	Natural_infection	Possible	-	1	Article	Virus accumulation	tissue blot immunoassay (TBIA)	-	-	0.8	Virus	TBIA	-	Mean	-	-	DAPC	-	Q	GLM	-	GWASpoly - R
Zhang	2011	Association study of resistance to soil borne wheat mosaic virus in U.S. winter wheat	Wheat	Triticum aestivum	21	17 Gb	Row crop	205	Line panel	-	-	228	SSR	0.05	-	-	-	-	PCR	Article	Soil-borne wheat mosaic virus	SBWMV	Virus population	Furovirus	Polymixa_graminis	Fungus	Non-persistent	Natural_infection	Yes	Open_field	1	Article	Symptom severity	Visual	Tillering stage	1-4	0.82	Plant	ELISA	-		-	Yes	Yes	Top SNP	K Q Q+K	MLM	Q+K	PROC MIXED (SAS)
Zhang	2020	Genome-wide association study of turnip mosaic virus resistance in non-heading Chinese cabbage	Chinese Cabbage	Brassica rapa	20	450 Mb	Vegetable	83	Line panel	42526	-	-	-	0.05	-	-	-	-	-	Previous Article	Turnip mosaic virus	TuMV	1	Potyvirus	Aphid	Insect	Non-persistent	Agroinoculated	No	Growth_chamber	1	Article	Virus CP level	qRT-PCR	30 dpi	-	0.59	Virus	qRT-PCR	-	-	-	SPAGeDI	Admixture	-	Q Q+K	GLM MLM	Q	TASSEL
[truncated: 12 more columns]
